# Supplementary material for: Surveillance of Adverse Events Following Varicella Vaccine Immunization in Zhejiang Province, China, from 2020 to 2022
Source: Vaccines (Basel). 2025 Jan 10;13(1):57. doi: 10.3390/vaccines13010057 (PMC11769265; doi:10.3390/vaccines13010057)
Supplement: Supplementary file 1 [file vaccines-13-00057-s001.zip]

Archive with 1 entries (1 files):
- vaccines-3385827-supplementary.pdf
